# Supplementary material for: Geosesarma sodalis, a new species of vampire crab (Crustacea, Brachyura, Sesarmidae) from a limestone cave in central Sarawak, Malaysia
Source: Zookeys. 2021 Apr 15;1031:133–41. doi: 10.3897/zookeys.1031.63134 (PMC8062379; doi:10.3897/zookeys.1031.63134)
Supplement: XML Treatment for Geosesarma [file zookeys.1031.63134-treatment1.xml]

<!DOCTYPE tp:taxon-treatment
  PUBLIC "-//TaxonX//DTD Taxonomic Treatment Publishing DTD v0 20100105//EN" "tax-treatment-NSO.dtd">
<tp:taxon-treatment xmlns:tp="http://www.plazi.org/taxpub"><tp:treatment-meta><kwd-group><label>Taxon classification</label><kwd><named-content xmlns:xlink="http://www.w3.org/1999/xlink" content-type="kingdom">Animalia</named-content></kwd><kwd><named-content xmlns:xlink="http://www.w3.org/1999/xlink" content-type="order">Decapoda</named-content></kwd><kwd><named-content xmlns:xlink="http://www.w3.org/1999/xlink" content-type="family">Sesarmidae</named-content></kwd></kwd-group><mixed-citation publication-type="journal"><person-group><name><surname>Ng</surname><given-names>Peter K.L.</given-names></name></person-group><article-title><italic><tp:taxon-name><tp:taxon-name-part taxon-name-part-type="genus" reg="Geosesarma">Geosesarma</tp:taxon-name-part> <tp:taxon-name-part taxon-name-part-type="species" reg="sodalis">sodalis</tp:taxon-name-part></tp:taxon-name></italic>, a new species of vampire crab (<tp:taxon-name><tp:taxon-name-part taxon-name-part-type="subphylum">Crustacea</tp:taxon-name-part></tp:taxon-name>, <tp:taxon-name><tp:taxon-name-part taxon-name-part-type="infraorder">Brachyura</tp:taxon-name-part></tp:taxon-name>, <tp:taxon-name><tp:taxon-name-part taxon-name-part-type="family">Sesarmidae</tp:taxon-name-part></tp:taxon-name>) from a limestone cave in central Sarawak, Malaysia</article-title><source>Zookeys</source><day>15</day><month>4</month><year>2021</year><volume>1031</volume><fpage>133</fpage><lpage>141</lpage><pub-id pub-id-type="doi">10.3897/zookeys.1031.63134</pub-id></mixed-citation></tp:treatment-meta><tp:nomenclature><label>Genus</label><tp:taxon-name><object-id xmlns:xlink="http://www.w3.org/1999/xlink" content-type="arpha" xlink:type="simple">A145B6CF-9696-57B9-8F7E-EDDB72E402FB</object-id>
              <tp:taxon-name-part taxon-name-part-type="genus" reg="Geosesarma">Geosesarma</tp:taxon-name-part>
            </tp:taxon-name><tp:taxon-authority>De Man, 1892</tp:taxon-authority></tp:nomenclature><tp:treatment-sec sec-type="type species" id="SECID0EFDAC"><title>Type species.</title><p><tp:taxon-name><tp:taxon-name-part taxon-name-part-type="genus" reg="Sesarma">Sesarma</tp:taxon-name-part> (<tp:taxon-name-part taxon-name-part-type="subgenus" reg="Geosesarma">Geosesarma</tp:taxon-name-part>) <tp:taxon-name-part taxon-name-part-type="species" reg="nodulifera">nodulifera</tp:taxon-name-part></tp:taxon-name> De Man, 1892; subsequent designation by <xref ref-type="bibr" rid="B23">Serène and Soh (1970)</xref>.</p></tp:treatment-sec><ref-list><ref id="B23"><mixed-citation xmlns:xlink="http://www.w3.org/1999/xlink" xlink:type="simple"><person-group><name name-style="western"><surname>Serène</surname><given-names>R</given-names></name><name name-style="western"><surname>Soh</surname><given-names>CL</given-names></name></person-group> (<year>1970</year>) <article-title>New Indo-Pacific genera allied to <italic><tp:taxon-name><tp:taxon-name-part taxon-name-part-type="genus">Sesarma</tp:taxon-name-part></tp:taxon-name></italic> Say 187 (<tp:taxon-name><tp:taxon-name-part taxon-name-part-type="infraorder">Brachyura</tp:taxon-name-part></tp:taxon-name>, <tp:taxon-name><tp:taxon-name-part taxon-name-part-type="order">Decapoda</tp:taxon-name-part></tp:taxon-name>, <tp:taxon-name><tp:taxon-name-part taxon-name-part-type="subphylum">Crustacea</tp:taxon-name-part></tp:taxon-name>).</article-title><source>Treubia</source><volume>27</volume>: <fpage>387</fpage>–<lpage>416</lpage>.</mixed-citation></ref></ref-list></tp:taxon-treatment>
