# Supplementary material for: Geosesarma sodalis, a new species of vampire crab (Crustacea, Brachyura, Sesarmidae) from a limestone cave in central Sarawak, Malaysia
Source: Zookeys. 2021 Apr 15;1031:133–41. doi: 10.3897/zookeys.1031.63134 (PMC8062379; doi:10.3897/zookeys.1031.63134)
Supplement: XML Treatment for Geosesarma sodalis [file zookeys.1031.63134-treatment2.xml]

<!DOCTYPE tp:taxon-treatment
  PUBLIC "-//TaxonX//DTD Taxonomic Treatment Publishing DTD v0 20100105//EN" "tax-treatment-NSO.dtd">
<tp:taxon-treatment xmlns:tp="http://www.plazi.org/taxpub"><tp:treatment-meta><kwd-group><label>Taxon classification</label><kwd><named-content xmlns:xlink="http://www.w3.org/1999/xlink" content-type="kingdom">Animalia</named-content></kwd><kwd><named-content xmlns:xlink="http://www.w3.org/1999/xlink" content-type="order">Decapoda</named-content></kwd><kwd><named-content xmlns:xlink="http://www.w3.org/1999/xlink" content-type="family">Sesarmidae</named-content></kwd></kwd-group><mixed-citation publication-type="journal"><person-group><name><surname>Ng</surname><given-names>Peter K.L.</given-names></name></person-group><article-title><italic><tp:taxon-name><tp:taxon-name-part taxon-name-part-type="genus" reg="Geosesarma">Geosesarma</tp:taxon-name-part> <tp:taxon-name-part taxon-name-part-type="species" reg="sodalis">sodalis</tp:taxon-name-part></tp:taxon-name></italic>, a new species of vampire crab (<tp:taxon-name><tp:taxon-name-part taxon-name-part-type="subphylum">Crustacea</tp:taxon-name-part></tp:taxon-name>, <tp:taxon-name><tp:taxon-name-part taxon-name-part-type="infraorder">Brachyura</tp:taxon-name-part></tp:taxon-name>, <tp:taxon-name><tp:taxon-name-part taxon-name-part-type="family">Sesarmidae</tp:taxon-name-part></tp:taxon-name>) from a limestone cave in central Sarawak, Malaysia</article-title><source>Zookeys</source><day>15</day><month>4</month><year>2021</year><volume>1031</volume><fpage>133</fpage><lpage>141</lpage><pub-id pub-id-type="doi">10.3897/zookeys.1031.63134</pub-id></mixed-citation></tp:treatment-meta><tp:nomenclature><tp:taxon-name><object-id xmlns:xlink="http://www.w3.org/1999/xlink" content-type="arpha" xlink:type="simple">62B0437F-0230-5D64-A5CD-428E177663A1</object-id>
              <tp:taxon-name-part taxon-name-part-type="genus" reg="Geosesarma">Geosesarma</tp:taxon-name-part>
              <tp:taxon-name-part taxon-name-part-type="species" reg="sodalis">sodalis</tp:taxon-name-part>
              <object-id xmlns:xlink="http://www.w3.org/1999/xlink" content-type="zoobank" xlink:type="simple">http://zoobank.org/69A4BE4D-8B0B-4243-9B2D-BA1D559A2C28</object-id>
            </tp:taxon-name><tp:taxon-status xmlns:xlink="http://www.w3.org/1999/xlink" xlink:type="simple">sp. nov.</tp:taxon-status><xref ref-type="fig" rid="F1">Figures 1</xref><xref ref-type="fig" rid="F2">, 2</xref><xref ref-type="fig" rid="F3">, 3</xref></tp:nomenclature><tp:treatment-sec sec-type="material" id="SECID0ERFAC"><title>Material examined.</title><p><bold><italic>Holotype</italic>:</bold> male (10.1 × 9.8 mm) (<named-content xmlns:xlink="http://www.w3.org/1999/xlink" content-type="dwc:institutional_code" xlink:type="simple">ZRC</named-content> 2020.0413), limestone cave, Bukit Sarang, Bintulu, Sarawak, Malaysia, coll. Stuebing RB, early 2005.</p></tp:treatment-sec><tp:treatment-sec sec-type="diagnosis" id="SECID0EEGAC"><title>Diagnosis.</title><p>Carapace quadrate, slightly wider than long, width to length ratio 1.03, lateral margins gently concave, subparallel (Fig. <xref ref-type="fig" rid="F1">1A, B</xref>); dorsal surfaces with well-defined regions, anterior half with low granules, posterior half almost smooth (Fig. <xref ref-type="fig" rid="F1">1A, B</xref>); frontal margin distinctly deflexed, frontal lobes broad, with truncated margins in dorsal view, separated by wide shallow median concavity; postfrontal and postorbital cristae sharp, distinct (Fig. <xref ref-type="fig" rid="F1">1A–C</xref>); external orbital angle triangular, directed obliquely anteriorly, extending just beyond lateral carapace margins, outer lateral margin convex; separated from first epibranchial tooth by deep V-shaped cleft; first epibranchial tooth distinct, second epibranchial tooth visible only as low lobe, barely separated from first tooth by shallow concavity (Fig. <xref ref-type="fig" rid="F1">1A, B</xref>); merus of third maxilliped subovate; exopod slender, flagellum absent (Fig. <xref ref-type="fig" rid="F3">3A</xref>); outer surfaces of palm of chela covered with small rounded granules, inner surface without transverse ridge; fingers longer than palm, dorsal margin of dactylus with 10 or 11 sharp, anteriorly directed sharp tubercles (Fig. <xref ref-type="fig" rid="F2">2A–D</xref>); ambulatory merus with sharp subdistal spine on dorsal margin, surface weakly rugose, propodus slender, relatively long (Figs <xref ref-type="fig" rid="F1">1A</xref>, <xref ref-type="fig" rid="F2">2E, F</xref>); pleon triangular; somite 3 widest, somite 6 with lateral margins gently convex; telson triangular, longer than broad, lateral margins gently convex (Fig. <xref ref-type="fig" rid="F2">2G</xref>); <abbrev xmlns:xlink="http://www.w3.org/1999/xlink" xlink:title="male first gonopod" id="ABBRID0EOHAC" xlink:type="simple">G1</abbrev> relatively slender, proximal, distal part bent at angle of ca. 45° along longitudinal axis, subdistal part of outer margin gently angular with shelf-like feature (Figs <xref ref-type="fig" rid="F2">2H–K</xref>, <xref ref-type="fig" rid="F3">3B–D, F</xref>), distal part elongate, tapering in lateral view, spatuliform in marginal view, with small submedian cleft at tip when viewed mesially (Fig. <xref ref-type="fig" rid="F3">3E, G</xref>).</p><fig id="F1" position="float" orientation="portrait"><object-id xmlns:xlink="http://www.w3.org/1999/xlink" content-type="doi" xlink:type="simple">10.3897/zookeys.1031.63134.figure1</object-id><object-id xmlns:xlink="http://www.w3.org/1999/xlink" content-type="arpha" xlink:type="simple">98A0916B-75AC-57A5-A8D5-CC6501A1B48F</object-id><label>Figure 1.</label><caption><p><italic><tp:taxon-name><tp:taxon-name-part taxon-name-part-type="genus" reg="Geosesarma">Geosesarma</tp:taxon-name-part> <tp:taxon-name-part taxon-name-part-type="species" reg="sodalis">sodalis</tp:taxon-name-part></tp:taxon-name></italic> sp. nov., holotype male (10.1 × 9.8 mm) (<named-content xmlns:xlink="http://www.w3.org/1999/xlink" content-type="dwc:institutional_code" xlink:type="simple">ZRC</named-content> 2020.0413), Sarawak <bold>A</bold> overall dorsal view <bold>B</bold> dorsal view of carapace <bold>C</bold> frontal view of cephalothorax <bold>D</bold> anterior thoracic sternites and sternopleonal cavity.</p></caption><graphic xmlns:xlink="http://www.w3.org/1999/xlink" xlink:href="zookeys-1031-133-g001.jpg" position="float" orientation="portrait" xlink:type="simple" id="oo_531984.jpg"><uri content-type="original_file" xlink:type="simple">https://binary.pensoft.net/fig/531984</uri></graphic></fig></tp:treatment-sec><tp:treatment-sec sec-type="Colour" id="SECID0EGJAC"><title>Colour.</title><p>Not known.</p></tp:treatment-sec><tp:treatment-sec sec-type="Females" id="SECID0ELJAC"><title>Females.</title><p>Not known.</p></tp:treatment-sec><tp:treatment-sec sec-type="etymology" id="SECID0EQJAC"><title>Etymology.</title><p>The name is derived from the Latin noun for comradeship; alluding to the deep friendship the author has had over the last 30 years with the collector, Rob Stuebing, who has collected many interesting species for him.</p></tp:treatment-sec><tp:treatment-sec sec-type="remarks" id="SECID0EVJAC"><title>Remarks.</title><p>The island of Borneo has 13 known species of <italic><tp:taxon-name><tp:taxon-name-part taxon-name-part-type="genus" reg="Geosesarma">Geosesarma</tp:taxon-name-part></tp:taxon-name></italic>, all of which are endemic to the island. Five species occur in the state of Sarawak (<xref ref-type="bibr" rid="B16">Ng and Grinang 2018</xref>; <xref ref-type="bibr" rid="B20">Ng and Ng 2019</xref>). One group of <italic><tp:taxon-name><tp:taxon-name-part taxon-name-part-type="genus" reg="Geosesarma">Geosesarma</tp:taxon-name-part></tp:taxon-name></italic> species is characterised by their relatively quadrate carapace, presence of a row to sharp tubercles on the dorsal margin of the cheliped dactylus, absence of a flagellum on the third maxilliped exopod, and a relatively stout <abbrev xmlns:xlink="http://www.w3.org/1999/xlink" xlink:title="male first gonopod" id="ABBRID0ERKAC" xlink:type="simple">G1</abbrev> with a tapering corneous distal part (in lateral view). In Borneo, the species in this group are <italic><tp:taxon-name><tp:taxon-name-part taxon-name-part-type="genus" reg="Geosesarma">G.</tp:taxon-name-part> <tp:taxon-name-part taxon-name-part-type="species" reg="gracillimum">gracillimum</tp:taxon-name-part></tp:taxon-name></italic> (De Man, 1902), <italic><tp:taxon-name><tp:taxon-name-part taxon-name-part-type="genus" reg="Geosesarma">G.</tp:taxon-name-part> <tp:taxon-name-part taxon-name-part-type="species" reg="sabanus">sabanus</tp:taxon-name-part></tp:taxon-name></italic> Ng, 1992, <italic><tp:taxon-name><tp:taxon-name-part taxon-name-part-type="genus" reg="Geosesarma">G.</tp:taxon-name-part> <tp:taxon-name-part taxon-name-part-type="species" reg="aurantium">aurantium</tp:taxon-name-part></tp:taxon-name></italic> Ng, 1995, <italic><tp:taxon-name><tp:taxon-name-part taxon-name-part-type="genus" reg="Geosesarma">G.</tp:taxon-name-part> <tp:taxon-name-part taxon-name-part-type="species" reg="katibas">katibas</tp:taxon-name-part></tp:taxon-name></italic> Ng, 1995, <italic><tp:taxon-name><tp:taxon-name-part taxon-name-part-type="genus" reg="Geosesarma">G.</tp:taxon-name-part> <tp:taxon-name-part taxon-name-part-type="species" reg="danumense">danumense</tp:taxon-name-part></tp:taxon-name></italic> Ng, 2002, <italic><tp:taxon-name><tp:taxon-name-part taxon-name-part-type="genus" reg="Geosesarma">G.</tp:taxon-name-part> <tp:taxon-name-part taxon-name-part-type="species" reg="bau">bau</tp:taxon-name-part></tp:taxon-name></italic> Ng &amp; Grinang, 2004, <italic><tp:taxon-name><tp:taxon-name-part taxon-name-part-type="genus" reg="Geosesarma">G.</tp:taxon-name-part> <tp:taxon-name-part taxon-name-part-type="species" reg="ambawang">ambawang</tp:taxon-name-part></tp:taxon-name></italic> Ng, 2015, <italic><tp:taxon-name><tp:taxon-name-part taxon-name-part-type="genus" reg="Geosesarma">G.</tp:taxon-name-part> <tp:taxon-name-part taxon-name-part-type="species" reg="pontianak">pontianak</tp:taxon-name-part></tp:taxon-name></italic> Ng, 2015, <italic><tp:taxon-name><tp:taxon-name-part taxon-name-part-type="genus" reg="Geosesarma">G.</tp:taxon-name-part> <tp:taxon-name-part taxon-name-part-type="species" reg="larsi">larsi</tp:taxon-name-part></tp:taxon-name></italic> Ng &amp; Grinang, 2018, and <italic><tp:taxon-name><tp:taxon-name-part taxon-name-part-type="genus" reg="Geosesarma">G.</tp:taxon-name-part> <tp:taxon-name-part taxon-name-part-type="species" reg="spectrum">spectrum</tp:taxon-name-part></tp:taxon-name></italic> Ng &amp; Ng, 2019.</p><p>Five of the species in this group are present in Sarawak and Brunei: <italic><tp:taxon-name><tp:taxon-name-part taxon-name-part-type="genus" reg="Geosesarma">G.</tp:taxon-name-part> <tp:taxon-name-part taxon-name-part-type="species" reg="gracillimum">gracillimum</tp:taxon-name-part></tp:taxon-name></italic>, <italic><tp:taxon-name><tp:taxon-name-part taxon-name-part-type="genus" reg="Geosesarma">G.</tp:taxon-name-part> <tp:taxon-name-part taxon-name-part-type="species" reg="katibas">katibas</tp:taxon-name-part></tp:taxon-name></italic>, <italic><tp:taxon-name><tp:taxon-name-part taxon-name-part-type="genus" reg="Geosesarma">G.</tp:taxon-name-part> <tp:taxon-name-part taxon-name-part-type="species" reg="bau">bau</tp:taxon-name-part></tp:taxon-name></italic>, <italic><tp:taxon-name><tp:taxon-name-part taxon-name-part-type="genus" reg="Geosesarma">G.</tp:taxon-name-part> <tp:taxon-name-part taxon-name-part-type="species" reg="larsi">larsi</tp:taxon-name-part></tp:taxon-name></italic>, and <italic><tp:taxon-name><tp:taxon-name-part taxon-name-part-type="genus" reg="Geosesarma">G.</tp:taxon-name-part> <tp:taxon-name-part taxon-name-part-type="species" reg="sodalis">sodalis</tp:taxon-name-part></tp:taxon-name></italic> sp. nov. Compared to <italic><tp:taxon-name><tp:taxon-name-part taxon-name-part-type="genus" reg="Geosesarma">G.</tp:taxon-name-part> <tp:taxon-name-part taxon-name-part-type="species" reg="gracillimum">gracillimum</tp:taxon-name-part></tp:taxon-name></italic>, the carapace of <italic><tp:taxon-name><tp:taxon-name-part taxon-name-part-type="genus" reg="Geosesarma">G.</tp:taxon-name-part> <tp:taxon-name-part taxon-name-part-type="species" reg="sodalis">sodalis</tp:taxon-name-part></tp:taxon-name></italic> sp. nov. is more quadrate with the lateral margins subparallel (Fig. <xref ref-type="fig" rid="F1">1A, b</xref>) (versus gently diverging in <italic><tp:taxon-name><tp:taxon-name-part taxon-name-part-type="genus" reg="Geosesarma">G.</tp:taxon-name-part> <tp:taxon-name-part taxon-name-part-type="species" reg="gracillimum">gracillimum</tp:taxon-name-part></tp:taxon-name></italic>; see <xref ref-type="bibr" rid="B12">Ng 2015</xref>: fig. 14A, B; Ng and <xref ref-type="bibr" rid="B12">Ng 2015</xref>: fig. 5F). The <abbrev xmlns:xlink="http://www.w3.org/1999/xlink" xlink:title="male first gonopod" id="ABBRID0EKBAE" xlink:type="simple">G1</abbrev> of <italic><tp:taxon-name><tp:taxon-name-part taxon-name-part-type="genus" reg="Geosesarma">G.</tp:taxon-name-part> <tp:taxon-name-part taxon-name-part-type="species" reg="sodalis">sodalis</tp:taxon-name-part></tp:taxon-name></italic> sp. nov. (Figs <xref ref-type="fig" rid="F2">2H, I</xref>, <xref ref-type="fig" rid="F3">3B, C</xref>) is distinct in that it is proportionately more slender than those of <italic><tp:taxon-name><tp:taxon-name-part taxon-name-part-type="genus" reg="Geosesarma">G.</tp:taxon-name-part> <tp:taxon-name-part taxon-name-part-type="species" reg="gracillimum">gracillimum</tp:taxon-name-part></tp:taxon-name></italic>, <italic><tp:taxon-name><tp:taxon-name-part taxon-name-part-type="genus" reg="Geosesarma">G.</tp:taxon-name-part> <tp:taxon-name-part taxon-name-part-type="species" reg="katibas">katibas</tp:taxon-name-part></tp:taxon-name></italic>, and <italic><tp:taxon-name><tp:taxon-name-part taxon-name-part-type="genus" reg="Geosesarma">G.</tp:taxon-name-part> <tp:taxon-name-part taxon-name-part-type="species" reg="larsi">larsi</tp:taxon-name-part></tp:taxon-name></italic> (cf. <xref ref-type="bibr" rid="B10">Ng 1995</xref>: fig. 12A–E; <xref ref-type="bibr" rid="B16">Ng and Grinang 2018</xref>: fig. 5B–F, <xref ref-type="bibr" rid="B20">Ng and Ng 2019</xref>: fig. 9B–E, G, H, I–M). In addition, the distal corneous part of the <abbrev xmlns:xlink="http://www.w3.org/1999/xlink" xlink:title="male first gonopod" id="ABBRID0EODAE" xlink:type="simple">G1</abbrev> is almost straight in <italic><tp:taxon-name><tp:taxon-name-part taxon-name-part-type="genus" reg="Geosesarma">G.</tp:taxon-name-part> <tp:taxon-name-part taxon-name-part-type="species" reg="sodalis">sodalis</tp:taxon-name-part></tp:taxon-name></italic> sp. nov. (Fig. <xref ref-type="fig" rid="F3">3B–D, F, H–K</xref>) but gently upcurved in <italic><tp:taxon-name><tp:taxon-name-part taxon-name-part-type="genus" reg="Geosesarma">G.</tp:taxon-name-part> <tp:taxon-name-part taxon-name-part-type="species" reg="gracillimum">gracillimum</tp:taxon-name-part></tp:taxon-name></italic> (see <xref ref-type="bibr" rid="B20">Ng and Ng 2019</xref>: fig. 9I–M). Compared to <italic><tp:taxon-name><tp:taxon-name-part taxon-name-part-type="genus" reg="Geosesarma">G.</tp:taxon-name-part> <tp:taxon-name-part taxon-name-part-type="species" reg="bau">bau</tp:taxon-name-part></tp:taxon-name></italic>, which also has a more slender <abbrev xmlns:xlink="http://www.w3.org/1999/xlink" xlink:title="male first gonopod" id="ABBRID0E2EAE" xlink:type="simple">G1</abbrev>, <italic><tp:taxon-name><tp:taxon-name-part taxon-name-part-type="genus" reg="Geosesarma">G.</tp:taxon-name-part> <tp:taxon-name-part taxon-name-part-type="species" reg="sodalis">sodalis</tp:taxon-name-part></tp:taxon-name></italic> sp. nov. has the distal part bent at an angle of about 45° along the longitudinal axis and the subdistal part of the outer margin is more angular and shelf-like (Figs <xref ref-type="fig" rid="F2">2H–K</xref>, <xref ref-type="fig" rid="F3">3B–D, F</xref>) (versus <abbrev xmlns:xlink="http://www.w3.org/1999/xlink" xlink:title="male first gonopod" id="ABBRID0ESFAE" xlink:type="simple">G1</abbrev> bent at about 30° along longitudinal axis and subdistal part of outer margin is gradually sloping in <italic><tp:taxon-name><tp:taxon-name-part taxon-name-part-type="genus" reg="Geosesarma">G.</tp:taxon-name-part> <tp:taxon-name-part taxon-name-part-type="species" reg="bau">bau</tp:taxon-name-part></tp:taxon-name></italic>; see Ng and Grinang 2004: fig. 9D, F).</p><fig id="F2" position="float" orientation="portrait"><object-id xmlns:xlink="http://www.w3.org/1999/xlink" content-type="doi" xlink:type="simple">10.3897/zookeys.1031.63134.figure2</object-id><object-id xmlns:xlink="http://www.w3.org/1999/xlink" content-type="arpha" xlink:type="simple">6B252CC6-F559-593A-A02C-2C5AF557F200</object-id><label>Figure 2.</label><caption><p><italic><tp:taxon-name><tp:taxon-name-part taxon-name-part-type="genus" reg="Geosesarma">Geosesarma</tp:taxon-name-part> <tp:taxon-name-part taxon-name-part-type="species" reg="sodalis">sodalis</tp:taxon-name-part></tp:taxon-name></italic> sp. nov., holotype male (10.1 × 9.8 mm) (<named-content xmlns:xlink="http://www.w3.org/1999/xlink" content-type="dwc:institutional_code" xlink:type="simple">ZRC</named-content> 2020.0413), Sarawak <bold>A</bold> dorsal view of right cheliped <bold>B</bold> outer view of right chela <bold>C</bold> subdorsal view of left chela <bold>D</bold> inner view of right chela <bold>E</bold> right third ambulatory leg <bold>F</bold> right fourth ambulatory leg <bold>G</bold> pleonal somites 2–6 and telson <bold>H</bold> left <abbrev xmlns:xlink="http://www.w3.org/1999/xlink" xlink:title="male first gonopod" id="ABBRID0EMHAE" xlink:type="simple">G1</abbrev> (ventral view) <bold>I</bold> left <abbrev xmlns:xlink="http://www.w3.org/1999/xlink" xlink:title="male first gonopod" id="ABBRID0ESHAE" xlink:type="simple">G1</abbrev> (ventral view) <bold>J</bold> distal part of left <abbrev xmlns:xlink="http://www.w3.org/1999/xlink" xlink:title="male first gonopod" id="ABBRID0EYHAE" xlink:type="simple">G1</abbrev> (ventral view) <bold>K</bold> distal part of left <abbrev xmlns:xlink="http://www.w3.org/1999/xlink" xlink:title="male first gonopod" id="ABBRID0E5HAE" xlink:type="simple">G1</abbrev> (ventral view).</p></caption><graphic xmlns:xlink="http://www.w3.org/1999/xlink" xlink:href="zookeys-1031-133-g002.jpg" position="float" orientation="portrait" xlink:type="simple" id="oo_531985.jpg"><uri content-type="original_file" xlink:type="simple">https://binary.pensoft.net/fig/531985</uri></graphic></fig><fig id="F3" position="float" orientation="portrait"><object-id xmlns:xlink="http://www.w3.org/1999/xlink" content-type="doi" xlink:type="simple">10.3897/zookeys.1031.63134.figure3</object-id><object-id xmlns:xlink="http://www.w3.org/1999/xlink" content-type="arpha" xlink:type="simple">FC949E71-1654-5B87-A87F-7BCDA25140E4</object-id><label>Figure 3.</label><caption><p><italic><tp:taxon-name><tp:taxon-name-part taxon-name-part-type="genus" reg="Geosesarma">Geosesarma</tp:taxon-name-part> <tp:taxon-name-part taxon-name-part-type="species" reg="sodalis">sodalis</tp:taxon-name-part></tp:taxon-name></italic> sp. nov., holotype male (10.1 × 9.8 mm) (<named-content xmlns:xlink="http://www.w3.org/1999/xlink" content-type="dwc:institutional_code" xlink:type="simple">ZRC</named-content> 2020.0413), Sarawak <bold>A</bold> left third maxilliped (setae denuded) <bold>B</bold> left <abbrev xmlns:xlink="http://www.w3.org/1999/xlink" xlink:title="male first gonopod" id="ABBRID0EGJAE" xlink:type="simple">G1</abbrev> (ventral view) <bold>C</bold> left <abbrev xmlns:xlink="http://www.w3.org/1999/xlink" xlink:title="male first gonopod" id="ABBRID0EMJAE" xlink:type="simple">G1</abbrev> (ventral view) <bold>D</bold> distal part of left <abbrev xmlns:xlink="http://www.w3.org/1999/xlink" xlink:title="male first gonopod" id="ABBRID0ESJAE" xlink:type="simple">G1</abbrev> (ventral view) <bold>E</bold> distal part of left <abbrev xmlns:xlink="http://www.w3.org/1999/xlink" xlink:title="male first gonopod" id="ABBRID0EYJAE" xlink:type="simple">G1</abbrev> (distomesial view) <bold>F</bold> distal part of left <abbrev xmlns:xlink="http://www.w3.org/1999/xlink" xlink:title="male first gonopod" id="ABBRID0E5JAE" xlink:type="simple">G1</abbrev> (ventral view) <bold>G</bold> distal part of left <abbrev xmlns:xlink="http://www.w3.org/1999/xlink" xlink:title="male first gonopod" id="ABBRID0EEKAE" xlink:type="simple">G1</abbrev> (ventromesial view) <bold>H</bold> left <abbrev xmlns:xlink="http://www.w3.org/1999/xlink" xlink:title="male second gonopod" id="ABBRID0EKKAE" xlink:type="simple">G2</abbrev>. Scales bars: 0.5 mm (<bold>A–C, H</bold>); 0.25 mm (<bold>D–G</bold>).</p></caption><graphic xmlns:xlink="http://www.w3.org/1999/xlink" xlink:href="zookeys-1031-133-g003.jpg" position="float" orientation="portrait" xlink:type="simple" id="oo_531986.jpg"><uri content-type="original_file" xlink:type="simple">https://binary.pensoft.net/fig/531986</uri></graphic></fig><p>The relatively longer fingers (distinctly longer than the palm) and the outer surface of the chela with fewer small granules in <italic><tp:taxon-name><tp:taxon-name-part taxon-name-part-type="genus" reg="Geosesarma">G.</tp:taxon-name-part> <tp:taxon-name-part taxon-name-part-type="species" reg="sodalis">sodalis</tp:taxon-name-part></tp:taxon-name></italic> sp. nov. (Fig. <xref ref-type="fig" rid="F2">2A–D</xref>), differ from the condition in <italic><tp:taxon-name><tp:taxon-name-part taxon-name-part-type="genus" reg="Geosesarma">G.</tp:taxon-name-part> <tp:taxon-name-part taxon-name-part-type="species" reg="katibas">katibas</tp:taxon-name-part></tp:taxon-name></italic> and <italic><tp:taxon-name><tp:taxon-name-part taxon-name-part-type="genus" reg="Geosesarma">G.</tp:taxon-name-part> <tp:taxon-name-part taxon-name-part-type="species" reg="larsi">larsi</tp:taxon-name-part></tp:taxon-name></italic>, with the shorter fingers and the outer surface densely covered with small rounded granules (see <xref ref-type="bibr" rid="B16">Ng and Grinang 2018</xref>: figs 2D, 3A; <xref ref-type="bibr" rid="B20">Ng and Ng 2019</xref>: fig. 1C). The longer fingers of the chela most closely resemble those of <italic><tp:taxon-name><tp:taxon-name-part taxon-name-part-type="genus" reg="Geosesarma">G.</tp:taxon-name-part> <tp:taxon-name-part taxon-name-part-type="species" reg="gracillimum">gracillimum</tp:taxon-name-part></tp:taxon-name></italic> and <italic><tp:taxon-name><tp:taxon-name-part taxon-name-part-type="genus" reg="Geosesarma">G.</tp:taxon-name-part> <tp:taxon-name-part taxon-name-part-type="species" reg="bau">bau</tp:taxon-name-part></tp:taxon-name></italic> (see <xref ref-type="bibr" rid="B10">Ng 1995</xref>: fig. 13A; Ng and Grinang 2004: fig. 8A; <xref ref-type="bibr" rid="B12">Ng 2015</xref>: fig. 14E, F). The male pleon of <italic><tp:taxon-name><tp:taxon-name-part taxon-name-part-type="genus" reg="Geosesarma">G.</tp:taxon-name-part> <tp:taxon-name-part taxon-name-part-type="species" reg="sodalis">sodalis</tp:taxon-name-part></tp:taxon-name></italic> sp. nov. (Fig. <xref ref-type="fig" rid="F2">2G</xref>) is similar to that of <italic><tp:taxon-name><tp:taxon-name-part taxon-name-part-type="genus" reg="Geosesarma">G.</tp:taxon-name-part> <tp:taxon-name-part taxon-name-part-type="species" reg="katibas">katibas</tp:taxon-name-part></tp:taxon-name></italic> (see <xref ref-type="bibr" rid="B20">Ng and Ng 2019</xref>: fig. 8D), but this character is not reliable to differentiate taxa as it varies some degree in relative widths of the somites and convexity of the lateral margins of somite 6 (<xref ref-type="bibr" rid="B20">Ng and Ng 2019</xref>).</p><p>The male chela and <abbrev xmlns:xlink="http://www.w3.org/1999/xlink" xlink:title="male first gonopod" id="ABBRID0EIOAE" xlink:type="simple">G1</abbrev> differences between <italic><tp:taxon-name><tp:taxon-name-part taxon-name-part-type="genus" reg="Geosesarma">G.</tp:taxon-name-part> <tp:taxon-name-part taxon-name-part-type="species" reg="sodalis">sodalis</tp:taxon-name-part></tp:taxon-name></italic> sp. nov. and <italic><tp:taxon-name><tp:taxon-name-part taxon-name-part-type="genus" reg="Geosesarma">G.</tp:taxon-name-part> <tp:taxon-name-part taxon-name-part-type="species" reg="spectrum">spectrum</tp:taxon-name-part></tp:taxon-name></italic> (from Brunei) are the same as for the Sarawakian <italic><tp:taxon-name><tp:taxon-name-part taxon-name-part-type="genus" reg="Geosesarma">G.</tp:taxon-name-part> <tp:taxon-name-part taxon-name-part-type="species" reg="katibas">katibas</tp:taxon-name-part></tp:taxon-name></italic>. <italic><tp:taxon-name><tp:taxon-name-part taxon-name-part-type="genus" reg="Geosesarma">Geosesarma</tp:taxon-name-part> <tp:taxon-name-part taxon-name-part-type="species" reg="sodalis">sodalis</tp:taxon-name-part></tp:taxon-name></italic> sp. nov. differs markedly from the two species in this group from Indonesian Kalimantan, <italic><tp:taxon-name><tp:taxon-name-part taxon-name-part-type="genus" reg="Geosesarma">G.</tp:taxon-name-part> <tp:taxon-name-part taxon-name-part-type="species" reg="ambawang">ambawang</tp:taxon-name-part></tp:taxon-name></italic> and <italic><tp:taxon-name><tp:taxon-name-part taxon-name-part-type="genus" reg="Geosesarma">G.</tp:taxon-name-part> <tp:taxon-name-part taxon-name-part-type="species" reg="pontianak">pontianak</tp:taxon-name-part></tp:taxon-name></italic>, in possessing a <abbrev xmlns:xlink="http://www.w3.org/1999/xlink" xlink:title="male first gonopod" id="ABBRID0EOQAE" xlink:type="simple">G1</abbrev> that is proportionately stouter and the subdistal part of the outer margin has a prominent right angled hump-like arch (see <xref ref-type="bibr" rid="B12">Ng 2015</xref>: figs 9D–G, 13D–H, J–M). The three species in this group from the eastern Malaysia state of Sabah, <italic><tp:taxon-name><tp:taxon-name-part taxon-name-part-type="genus" reg="Geosesarma">G.</tp:taxon-name-part> <tp:taxon-name-part taxon-name-part-type="species" reg="sabanus">sabanus</tp:taxon-name-part></tp:taxon-name></italic>, <italic><tp:taxon-name><tp:taxon-name-part taxon-name-part-type="genus" reg="Geosesarma">G.</tp:taxon-name-part> <tp:taxon-name-part taxon-name-part-type="species" reg="aurantium">aurantium</tp:taxon-name-part></tp:taxon-name></italic>, and <italic><tp:taxon-name><tp:taxon-name-part taxon-name-part-type="genus" reg="Geosesarma">G.</tp:taxon-name-part> <tp:taxon-name-part taxon-name-part-type="species" reg="danumense">danumense</tp:taxon-name-part></tp:taxon-name></italic> differ markedly from <italic><tp:taxon-name><tp:taxon-name-part taxon-name-part-type="genus" reg="Geosesarma">G.</tp:taxon-name-part> <tp:taxon-name-part taxon-name-part-type="species" reg="sodalis">sodalis</tp:taxon-name-part></tp:taxon-name></italic> sp. nov. in that the corneous <abbrev xmlns:xlink="http://www.w3.org/1999/xlink" xlink:title="male first gonopod" id="ABBRID0ECSAE" xlink:type="simple">G1</abbrev> distal part is longer and distinctly spatuliform in lateral view (<xref ref-type="bibr" rid="B9">Ng 1992</xref>, <xref ref-type="bibr" rid="B10">1995</xref>, <xref ref-type="bibr" rid="B11">2002</xref>; Ng and <xref ref-type="bibr" rid="B14">Ng 2018</xref>).</p></tp:treatment-sec><tp:treatment-sec sec-type="biology" id="SECID0EWSAE"><title>Biology.</title><p>Noteworthy is that <italic><tp:taxon-name><tp:taxon-name-part taxon-name-part-type="genus" reg="Geosesarma">G.</tp:taxon-name-part> <tp:taxon-name-part taxon-name-part-type="species" reg="sodalis">sodalis</tp:taxon-name-part></tp:taxon-name></italic> sp. nov. was collected inside a cave where a cavernicolous species of gecarcinucid, <italic><tp:taxon-name><tp:taxon-name-part taxon-name-part-type="genus" reg="Arachnothelphusa">Arachnothelphusa</tp:taxon-name-part> <tp:taxon-name-part taxon-name-part-type="species" reg="sarang">sarang</tp:taxon-name-part></tp:taxon-name></italic> Grinang &amp; Ng, 2021, is present. Bukit Sarang is an isolated limestone outcrop with a complex of small caves, most of which probably have subterranean interconnections, and is part of the Tatau river basin in central Sarawak. The type specimen was obtained in moist areas several hundred meters from the cave entrance (RB Stuebing pers. comm.). Although more surveys in and around the Bukit Sarang were conducted in 2006 and more specimens of <italic><tp:taxon-name><tp:taxon-name-part taxon-name-part-type="genus" reg="Arachnothelphusa">A.</tp:taxon-name-part> <tp:taxon-name-part taxon-name-part-type="species" reg="sarang">sarang</tp:taxon-name-part></tp:taxon-name></italic> were collected (<xref ref-type="bibr" rid="B5">Grinang and Ng 2021</xref>), no other specimens of <italic><tp:taxon-name><tp:taxon-name-part taxon-name-part-type="genus" reg="Geosesarma">Geosesarma</tp:taxon-name-part></tp:taxon-name></italic> were forthcoming.</p><p><italic><tp:taxon-name><tp:taxon-name-part taxon-name-part-type="genus" reg="Geosesarma">Geosesarma</tp:taxon-name-part> <tp:taxon-name-part taxon-name-part-type="species" reg="sodalis">sodalis</tp:taxon-name-part></tp:taxon-name></italic> sp. nov., however, does not have prominently elongated legs or reduced eyes typical of true troglobitic taxa, and must be treated as troglophile. It is probably more widespread outside the cave habitat. The site it was collected from is several hundred metres from the cave entrance and there was no light at all. The sympatric <italic><tp:taxon-name><tp:taxon-name-part taxon-name-part-type="genus" reg="Arachnothelphusa">Arachnothelphusa</tp:taxon-name-part> <tp:taxon-name-part taxon-name-part-type="species" reg="sarang">sarang</tp:taxon-name-part></tp:taxon-name></italic> possesses some cave-dwelling characters-there is hardly any pigmentation on the body and legs and the pereopods are elongated, but the eyes are not reduced with the cornea still distinct, with <xref ref-type="bibr" rid="B5">Grinang and Ng (2021)</xref> treating it only as a troglophilic species.</p><p>No <italic><tp:taxon-name><tp:taxon-name-part taxon-name-part-type="genus" reg="Geosesarma">Geosesarma</tp:taxon-name-part></tp:taxon-name></italic> species had previously been recorded from caves, although one sesarmid genus <italic><tp:taxon-name><tp:taxon-name-part taxon-name-part-type="genus" reg="Karstarma">Karstarma</tp:taxon-name-part></tp:taxon-name></italic> Davie &amp; Ng, 2007, is known to live in or closely associated with limestone caves. <italic><tp:taxon-name><tp:taxon-name-part taxon-name-part-type="genus" reg="Karstarma">Karstarma</tp:taxon-name-part></tp:taxon-name></italic> species are widely distributed in the Indo-West Pacific, with 18 recognised species (see <xref ref-type="bibr" rid="B25">Wowor and Ng 2018</xref>; <xref ref-type="bibr" rid="B21">Poupin et al. 2018</xref>; <xref ref-type="bibr" rid="B15">Ng 2020</xref>). <xref ref-type="bibr" rid="B25">Wowor and Ng (2018)</xref> recognised three species-groups in <italic><tp:taxon-name><tp:taxon-name-part taxon-name-part-type="genus" reg="Karstarma">Karstarma</tp:taxon-name-part></tp:taxon-name></italic> and discussed the affinities of one of these groups with <italic><tp:taxon-name><tp:taxon-name-part taxon-name-part-type="genus" reg="Geosesarma">Geosesarma</tp:taxon-name-part></tp:taxon-name></italic>. They commented that the characters of some <italic><tp:taxon-name><tp:taxon-name-part taxon-name-part-type="genus" reg="Karstarma">Karstarma</tp:taxon-name-part></tp:taxon-name></italic> species (e.g, <italic><tp:taxon-name><tp:taxon-name-part taxon-name-part-type="genus" reg="Karstarma">K.</tp:taxon-name-part> <tp:taxon-name-part taxon-name-part-type="species" reg="microphthalmus">microphthalmus</tp:taxon-name-part></tp:taxon-name></italic> (Naruse &amp; Ng, 2007) and <italic><tp:taxon-name><tp:taxon-name-part taxon-name-part-type="genus" reg="Karstarma">K.</tp:taxon-name-part> <tp:taxon-name-part taxon-name-part-type="species" reg="malang">malang</tp:taxon-name-part></tp:taxon-name></italic> Wowor &amp; Ng, 2018) are close to <italic><tp:taxon-name><tp:taxon-name-part taxon-name-part-type="genus" reg="Geosesarma">Geosesarma</tp:taxon-name-part></tp:taxon-name></italic>. Until the present discovery of <italic><tp:taxon-name><tp:taxon-name-part taxon-name-part-type="genus" reg="Geosesarma">G.</tp:taxon-name-part> <tp:taxon-name-part taxon-name-part-type="species" reg="sodalis">sodalis</tp:taxon-name-part></tp:taxon-name></italic> sp. nov., no species of <italic><tp:taxon-name><tp:taxon-name-part taxon-name-part-type="genus" reg="Geosesarma">Geosesarma</tp:taxon-name-part></tp:taxon-name></italic> has previously been found in caves. <italic><tp:taxon-name><tp:taxon-name-part taxon-name-part-type="genus" reg="Geosesarma">Geosesarma</tp:taxon-name-part> <tp:taxon-name-part taxon-name-part-type="species" reg="sodalis">sodalis</tp:taxon-name-part></tp:taxon-name></italic> sp. nov., however, has none of the morphological features associated with a cavernicolous lifestyle, e.g., reduced eyes and/or cornea and elongated pereopods. In any case, <italic><tp:taxon-name><tp:taxon-name-part taxon-name-part-type="genus" reg="Geosesarma">G.</tp:taxon-name-part> <tp:taxon-name-part taxon-name-part-type="species" reg="sodalis">sodalis</tp:taxon-name-part></tp:taxon-name></italic> sp. nov. differs markedly from the group of <italic><tp:taxon-name><tp:taxon-name-part taxon-name-part-type="genus" reg="Karstarma">Karstarma</tp:taxon-name-part></tp:taxon-name></italic> species highlighted by <xref ref-type="bibr" rid="B25">Wowor and Ng (2018)</xref> in its quadrate carapace, proportionately shorter ambulatory legs, and stouter <abbrev xmlns:xlink="http://www.w3.org/1999/xlink" xlink:title="male first gonopod" id="ABBRID0EQZAE" xlink:type="simple">G1</abbrev>, as well as its well-developed eyes with the large pigmented cornea.</p><p>Another species of sesarmid which was originally desrribed from near the entrance of a cave in Myanmar, <italic><tp:taxon-name><tp:taxon-name-part taxon-name-part-type="genus" reg="Pseudosesarma">Pseudosesarma</tp:taxon-name-part> <tp:taxon-name-part taxon-name-part-type="species" reg="brehieri">brehieri</tp:taxon-name-part></tp:taxon-name></italic> Ng, 2018, is now known to normally live in mangrove habitats (<xref ref-type="bibr" rid="B14">Ng 2018</xref>; <xref ref-type="bibr" rid="B22">Schubart and Ng 2020</xref>).</p></tp:treatment-sec><ref-list><ref id="B16"><mixed-citation xmlns:xlink="http://www.w3.org/1999/xlink" xlink:type="simple"><person-group><name name-style="western"><surname>Ng</surname><given-names>PKL</given-names></name><name name-style="western"><surname>Grinang</surname><given-names>J</given-names></name></person-group> (<year>2018</year>) <article-title>A new species of highland vampire crab (<tp:taxon-name><tp:taxon-name-part taxon-name-part-type="subphylum">Crustacea</tp:taxon-name-part></tp:taxon-name>: <tp:taxon-name><tp:taxon-name-part taxon-name-part-type="infraorder">Brachyura</tp:taxon-name-part></tp:taxon-name>: <tp:taxon-name><tp:taxon-name-part taxon-name-part-type="family">Sesarmidae</tp:taxon-name-part></tp:taxon-name>: <italic><tp:taxon-name><tp:taxon-name-part taxon-name-part-type="genus">Geosesarma</tp:taxon-name-part></tp:taxon-name></italic>) from Serian, Sarawak.</article-title><source>Zootaxa</source><volume>4508</volume>(<issue>4</issue>): <fpage>569</fpage>–<lpage>575</lpage>. <ext-link xlink:type="simple" ext-link-type="doi" xlink:href="10.11646/zootaxa.4508.4.5">https://doi.org/10.11646/zootaxa.4508.4.5</ext-link></mixed-citation></ref><ref id="B20"><mixed-citation xmlns:xlink="http://www.w3.org/1999/xlink" xlink:type="simple"><person-group><name name-style="western"><surname>Ng</surname><given-names>PYC</given-names></name><name name-style="western"><surname>Ng</surname><given-names>PKL</given-names></name></person-group> (<year>2019</year>) <article-title><italic><tp:taxon-name><tp:taxon-name-part taxon-name-part-type="genus">Geosesarma</tp:taxon-name-part> <tp:taxon-name-part taxon-name-part-type="species">spectrum</tp:taxon-name-part></tp:taxon-name></italic>, a new species of semiterrestrial vampire crab (<tp:taxon-name><tp:taxon-name-part taxon-name-part-type="subphylum">Crustacea</tp:taxon-name-part></tp:taxon-name>: <tp:taxon-name><tp:taxon-name-part taxon-name-part-type="order">Decapoda</tp:taxon-name-part></tp:taxon-name>: <tp:taxon-name><tp:taxon-name-part taxon-name-part-type="infraorder">Brachyura</tp:taxon-name-part></tp:taxon-name>: <tp:taxon-name><tp:taxon-name-part taxon-name-part-type="family">Sesarmidae</tp:taxon-name-part></tp:taxon-name>) from Brunei Darussalam, Borneo.</article-title><source>Zootaxa</source><volume>4614</volume>(<issue>3</issue>): <fpage>529</fpage>–<lpage>540</lpage>. <ext-link xlink:type="simple" ext-link-type="doi" xlink:href="10.11646/zootaxa.4614.3.6">https://doi.org/10.11646/zootaxa.4614.3.6</ext-link></mixed-citation></ref><ref id="B12"><mixed-citation xmlns:xlink="http://www.w3.org/1999/xlink" xlink:type="simple"><person-group><name name-style="western"><surname>Ng</surname><given-names>PKL</given-names></name></person-group> (<year>2015</year>) <article-title>Semiterrestrial crabs of the genus <italic><tp:taxon-name><tp:taxon-name-part taxon-name-part-type="genus">Geosesarma</tp:taxon-name-part></tp:taxon-name></italic> De Man, 1892 (<tp:taxon-name><tp:taxon-name-part taxon-name-part-type="subphylum">Crustacea</tp:taxon-name-part></tp:taxon-name>, <tp:taxon-name><tp:taxon-name-part taxon-name-part-type="infraorder">Brachyura</tp:taxon-name-part></tp:taxon-name>, <tp:taxon-name><tp:taxon-name-part taxon-name-part-type="family">Sesarmidae</tp:taxon-name-part></tp:taxon-name>) from western Borneo, Indonesia, with descriptions of three new species.</article-title><source>Zootaxa</source><volume>4048</volume>(<issue>1</issue>): <fpage>37</fpage>–<lpage>56</lpage>. <ext-link xlink:type="simple" ext-link-type="doi" xlink:href="10.11646/zootaxa.4048.1.2">https://doi.org/10.11646/zootaxa.4048.1.2</ext-link></mixed-citation></ref><ref id="B10"><mixed-citation xmlns:xlink="http://www.w3.org/1999/xlink" xlink:type="simple"><person-group><name name-style="western"><surname>Ng</surname><given-names>PKL</given-names></name></person-group> (<year>1995</year>) <article-title><italic><tp:taxon-name><tp:taxon-name-part taxon-name-part-type="genus">Geosesarma</tp:taxon-name-part> <tp:taxon-name-part taxon-name-part-type="species">aurantium</tp:taxon-name-part></tp:taxon-name></italic>, a new sesarmine land crab (<tp:taxon-name><tp:taxon-name-part taxon-name-part-type="subphylum">Crustacea</tp:taxon-name-part></tp:taxon-name>: <tp:taxon-name><tp:taxon-name-part taxon-name-part-type="order">Decapoda</tp:taxon-name-part></tp:taxon-name>: <tp:taxon-name><tp:taxon-name-part taxon-name-part-type="infraorder">Brachyura</tp:taxon-name-part></tp:taxon-name>: <tp:taxon-name><tp:taxon-name-part taxon-name-part-type="family">Grapsidae</tp:taxon-name-part></tp:taxon-name>) from Sabah.</article-title><source>Malayan Nature Journal</source><volume>49</volume>: <fpage>65</fpage>–<lpage>70</lpage>.</mixed-citation></ref><ref id="B9"><mixed-citation xmlns:xlink="http://www.w3.org/1999/xlink" xlink:type="simple"><person-group><name name-style="western"><surname>Ng</surname><given-names>PKL</given-names></name></person-group> (<year>1992</year>) <article-title><italic><tp:taxon-name><tp:taxon-name-part taxon-name-part-type="genus">Geosesarma</tp:taxon-name-part> <tp:taxon-name-part taxon-name-part-type="species">sabanus</tp:taxon-name-part></tp:taxon-name></italic>, a new sesarmine crab (<tp:taxon-name><tp:taxon-name-part taxon-name-part-type="order">Decapoda</tp:taxon-name-part></tp:taxon-name>, <tp:taxon-name><tp:taxon-name-part taxon-name-part-type="infraorder">Brachyura</tp:taxon-name-part></tp:taxon-name>, <tp:taxon-name><tp:taxon-name-part taxon-name-part-type="family">Grapsidae</tp:taxon-name-part></tp:taxon-name>) from the forests of Sabah, East Malaysia, Borneo.</article-title><source>Crustaceana</source><volume>63</volume>(<issue>2</issue>): <fpage>210</fpage>–<lpage>213</lpage>. <ext-link xlink:type="simple" ext-link-type="doi" xlink:href="10.1163/156854092X00596">https://doi.org/10.1163/156854092X00596</ext-link></mixed-citation></ref><ref id="B11"><mixed-citation xmlns:xlink="http://www.w3.org/1999/xlink" xlink:type="simple"><person-group><name name-style="western"><surname>Ng</surname><given-names>PKL</given-names></name></person-group> (<year>2002</year>) <article-title>On a new species of terrestrial crab of the genus <italic><tp:taxon-name><tp:taxon-name-part taxon-name-part-type="genus">Geosesarma</tp:taxon-name-part></tp:taxon-name></italic> (<tp:taxon-name><tp:taxon-name-part taxon-name-part-type="subphylum">Crustacea</tp:taxon-name-part></tp:taxon-name>: <tp:taxon-name><tp:taxon-name-part taxon-name-part-type="infraorder">Brachyura</tp:taxon-name-part></tp:taxon-name>: <tp:taxon-name><tp:taxon-name-part taxon-name-part-type="family">Sesarmidae</tp:taxon-name-part></tp:taxon-name>) from Sabah, Malaysia.</article-title><source>Malayan Nature Journal</source><volume>56</volume>(<issue>3</issue>): <fpage>303</fpage>–<lpage>310</lpage>.</mixed-citation></ref><ref id="B14"><mixed-citation xmlns:xlink="http://www.w3.org/1999/xlink" xlink:type="simple"><person-group><name name-style="western"><surname>Ng</surname><given-names>PKL</given-names></name></person-group> (<year>2018</year>) <article-title>On two new species of potamid and sesarmid crabs (<tp:taxon-name><tp:taxon-name-part taxon-name-part-type="order">Decapoda</tp:taxon-name-part></tp:taxon-name>, <tp:taxon-name><tp:taxon-name-part taxon-name-part-type="infraorder">Brachyura</tp:taxon-name-part></tp:taxon-name>) from caves in Myanmar.</article-title><source>Crustaceana</source><volume>91</volume>(<issue>2</issue>): <fpage>185</fpage>–<lpage>197</lpage>. <ext-link xlink:type="simple" ext-link-type="doi" xlink:href="10.1163/15685403-00003735">https://doi.org/10.1163/15685403-00003735</ext-link></mixed-citation></ref><ref id="B5"><mixed-citation xmlns:xlink="http://www.w3.org/1999/xlink" xlink:type="simple"><person-group><name name-style="western"><surname>Grinang</surname><given-names>J</given-names></name><name name-style="western"><surname>Ng</surname><given-names>PKL</given-names></name></person-group> (<year>2021</year>) <article-title>A new species of the genus <italic><tp:taxon-name><tp:taxon-name-part taxon-name-part-type="genus">Arachnothelphusa</tp:taxon-name-part></tp:taxon-name></italic> Ng, 1991 (<tp:taxon-name><tp:taxon-name-part taxon-name-part-type="subphylum">Crustacea</tp:taxon-name-part></tp:taxon-name>: <tp:taxon-name><tp:taxon-name-part taxon-name-part-type="order">Decapoda</tp:taxon-name-part></tp:taxon-name>: <tp:taxon-name><tp:taxon-name-part taxon-name-part-type="family">Gecarcinucidae</tp:taxon-name-part></tp:taxon-name>) from a limestone cave in Sarawak (Malaysian, Borneo).</article-title><source>Raffles Bulletin of Zoology</source><volume>69</volume>: <fpage>1</fpage>–<lpage>7</lpage>.</mixed-citation></ref><ref id="B25"><mixed-citation xmlns:xlink="http://www.w3.org/1999/xlink" xlink:type="simple"><person-group><name name-style="western"><surname>Wowor</surname><given-names>D</given-names></name><name name-style="western"><surname>Ng</surname><given-names>PKL</given-names></name></person-group> (<year>2018</year>) <article-title>A new sesarmid crab of the genus <italic><tp:taxon-name><tp:taxon-name-part taxon-name-part-type="genus">Karstarma</tp:taxon-name-part></tp:taxon-name></italic> (<tp:taxon-name><tp:taxon-name-part taxon-name-part-type="subphylum">Crustacea</tp:taxon-name-part></tp:taxon-name>: <tp:taxon-name><tp:taxon-name-part taxon-name-part-type="order">Decapoda</tp:taxon-name-part></tp:taxon-name>: <tp:taxon-name><tp:taxon-name-part taxon-name-part-type="infraorder">Brachyura</tp:taxon-name-part></tp:taxon-name>) associated with limestone formations in East Java, Indonesia.</article-title><source>Zootaxa</source><volume>4482</volume>(<issue>2</issue>): <fpage>355</fpage>–<lpage>366</lpage>. <ext-link xlink:type="simple" ext-link-type="doi" xlink:href="10.11646/zootaxa.4482.2.7">https://doi.org/10.11646/zootaxa.4482.2.7</ext-link></mixed-citation></ref><ref id="B21"><mixed-citation xmlns:xlink="http://www.w3.org/1999/xlink" xlink:type="simple"><person-group><name name-style="western"><surname>Poupin</surname><given-names>J</given-names></name><name name-style="western"><surname>Crestey</surname><given-names>N</given-names></name><name name-style="western"><surname>Le Guelte</surname><given-names>J-P</given-names></name></person-group> (<year>2018</year>) <article-title>Cave-dwelling crabs of the genus <italic><tp:taxon-name><tp:taxon-name-part taxon-name-part-type="genus">Karstarma</tp:taxon-name-part></tp:taxon-name></italic> from lava tubes of the volcano ‘Piton de la Fournaise’, in Réunion Island, with description of a new species and redescription of <italic><tp:taxon-name><tp:taxon-name-part taxon-name-part-type="genus">Karstarma</tp:taxon-name-part> <tp:taxon-name-part taxon-name-part-type="species">jacksoni</tp:taxon-name-part></tp:taxon-name></italic> (Balss, 1934) from Christmas Island. (<tp:taxon-name><tp:taxon-name-part taxon-name-part-type="order">Decapoda</tp:taxon-name-part></tp:taxon-name>, <tp:taxon-name><tp:taxon-name-part taxon-name-part-type="infraorder">Brachyura</tp:taxon-name-part></tp:taxon-name>, <tp:taxon-name><tp:taxon-name-part taxon-name-part-type="family">Sesarmidae</tp:taxon-name-part></tp:taxon-name>).</article-title><source>Zootaxa</source><volume>4497</volume>(<issue>3</issue>): <fpage>381</fpage>–<lpage>397</lpage>. <ext-link xlink:type="simple" ext-link-type="doi" xlink:href="10.11646/zootaxa.4497.3.3">https://doi.org/10.11646/zootaxa.4497.3.3</ext-link></mixed-citation></ref><ref id="B15"><mixed-citation xmlns:xlink="http://www.w3.org/1999/xlink" xlink:type="simple"><person-group><name name-style="western"><surname>Ng</surname><given-names>PKL</given-names></name></person-group> (<year>2020</year>) <article-title><italic><tp:taxon-name><tp:taxon-name-part taxon-name-part-type="genus">Karstarma</tp:taxon-name-part> <tp:taxon-name-part taxon-name-part-type="species">umbra</tp:taxon-name-part></tp:taxon-name></italic>, a new species of cavernicolous crab (<tp:taxon-name><tp:taxon-name-part taxon-name-part-type="infraorder">Brachyura</tp:taxon-name-part></tp:taxon-name>: <tp:taxon-name><tp:taxon-name-part taxon-name-part-type="family">Sesarmidae</tp:taxon-name-part></tp:taxon-name>) from Vanuatu, with a key to the genus.</article-title><source>Crustacean Research</source><volume>49</volume>: <fpage>73</fpage>–<lpage>88</lpage>. <ext-link xlink:type="simple" ext-link-type="doi" xlink:href="10.18353/crustacea.49.0_73">https://doi.org/10.18353/crustacea.49.0_73</ext-link></mixed-citation></ref><ref id="B22"><mixed-citation xmlns:xlink="http://www.w3.org/1999/xlink" xlink:type="simple"><person-group><name name-style="western"><surname>Schubart</surname><given-names>CD</given-names></name><name name-style="western"><surname>Ng</surname><given-names>PKL</given-names></name></person-group> (<year>2020</year>) <article-title>Revision of the intertidal and semiterrestrial crab genera <italic><tp:taxon-name><tp:taxon-name-part taxon-name-part-type="genus">Chiromantes</tp:taxon-name-part></tp:taxon-name></italic> Gistel, 1848, and <italic><tp:taxon-name><tp:taxon-name-part taxon-name-part-type="genus">Pseudosesarma</tp:taxon-name-part></tp:taxon-name></italic> Serène &amp; Soh, 1970 (<tp:taxon-name><tp:taxon-name-part taxon-name-part-type="subphylum">Crustacea</tp:taxon-name-part></tp:taxon-name>: <tp:taxon-name><tp:taxon-name-part taxon-name-part-type="infraorder">Brachyura</tp:taxon-name-part></tp:taxon-name>: <tp:taxon-name><tp:taxon-name-part taxon-name-part-type="family">Sesarmidae</tp:taxon-name-part></tp:taxon-name>), using morphology and molecular phylogenetics, with the establishment of nine new genera and two new species.</article-title><source>Raffles Bulletin of Zoology</source><volume>68</volume>: <fpage>891</fpage>–<lpage>994</lpage>.</mixed-citation></ref></ref-list></tp:taxon-treatment>
